# Supplementary material for: Phillygenin Attenuates Carbon Tetrachloride-Induced Liver Fibrosis via Modulating Inflammation and Gut Microbiota
Source: Front Pharmacol. 2021 Sep 21;12:756924. doi: 10.3389/fphar.2021.756924 (PMC8490881; doi:10.3389/fphar.2021.756924)
Supplement: Supplementary file 1 [file DataSheet1.ZIP]

Archive with 18 entries (17 files):
- Source data/
- __MACOSX/._Source data
- Source data/.DS_Store
- __MACOSX/Source data/._.DS_Store
- Source data/RT-qPCR.xlsx
- __MACOSX/Source data/._RT-qPCR.xlsx
- Source data/Iileum pathology.xlsx
- __MACOSX/Source data/._Iileum pathology.xlsx
- Source data/Link.docx
- __MACOSX/Source data/._Link.docx
- Source data/Immunohistochemistry.xlsx
- __MACOSX/Source data/._Immunohistochemistry.xlsx
- Source data/Liver biochemistry.xlsx
- __MACOSX/Source data/._Liver biochemistry.xlsx
- Source data/Serum biochemistry.xlsx
- __MACOSX/Source data/._Serum biochemistry.xlsx
- Source data/Gut microbiota.xlsx
- __MACOSX/Source data/._Gut microbiota.xlsx
